# Supplementary material for: Mortality and life expectancy of Yokkaichi Asthma patients, Japan: Late effects of air pollution in 1960–70s
Source: Environ Health. 2008 Feb 26;7:8. doi: 10.1186/1476-069X-7-8 (PMC2311286; doi:10.1186/1476-069X-7-8)
Supplement: Additional file 1 — Appendix. The data provided whole life table for Yokkaichi Asthma patients and population of Mie Prefecture. [file 1476-069X-7-8-S1.xls]

## Sheet: total(Appendix)
Appendix. Life expectancy(years) for Yokkaichi Asthma patients and population of Mie Prefecture: estimate(e) and standard error (SE)
	1975				1980				1985				1990				1995				2000
	Patients		Mie		Patients		Mie		Patients		Mie		Patients		Mie		Patients		Mie		Patients		Mie
Age(years)	e	SE	e	SE	e	SE	e	SE	e	SE	e	SE	e	SE	e	SE	e	SE	e	SE	e	SE	e	SE
Malesa
0―4	66.4667	7.53517	70.9855	0.188012	60.3888	17.1984	73.9798	0.162764	63.6623	15.0703	75.1601	0.157169	67.6993	8.92463	76.2353	0.15046	―	―	77.1073	0.12334	―	―	78.096	0.15346
5―9	61.4667	7.48208	66.144	0.184859	55.3888	17.1883	69.8211	0.143655	58.6623	15.0615	70.7664	0.140071	62.6993	8.89004	71.7621	0.133385	70.0071	6.77706	72.5749	0.104534	―	―	73.5062	0.13336
10―14	56.4667	7.48208	61.2366	0.184396	50.3888	17.1883	64.9487	0.141757	53.6623	15.0615	65.8704	0.138238	57.6993	8.89004	66.8493	0.131501	65.0071	6.76796	67.6397	0.101306	67.0427	2.23611	68.5544	0.130899
15―19	54.0454	5.1609	56.5349	0.17188	45.3888	17.1883	60.028	0.140596	48.6623	15.0615	60.9523	0.137159	52.6993	8.89004	61.9043	0.130565	60.0071	6.76796	62.6849	0.10011	62.0427	2.23611	63.5968	0.129808
20―24	49.0454	5.1609	51.8687	0.167788	40.3888	17.1883	55.2995	0.136587	43.6623	15.0615	56.2291	0.133109	47.6993	8.89004	57.1359	0.12741	55.0071	6.76796	57.844	0.096491	57.0427	2.23611	58.7817	0.127136
25―29	44.0454	5.1609	47.244	0.162939	35.3888	17.1883	50.586	0.131105	38.6623	15.0615	51.5255	0.127747	42.6993	8.89004	52.4433	0.121744	52.3413	5.14431	53.1013	0.0919752	52.0427	2.23611	54.0004	0.120951
30―34	39.0454	5.1609	42.4775	0.161685	30.3888	17.1883	45.8222	0.127892	33.6623	15.0615	46.7513	0.123977	37.6993	8.89004	47.6259	0.118681	47.3413	2.22987	48.2909	0.0871157	47.0427	2.23611	49.1913	0.118266
35―39	34.0454	5.1609	37.8493	0.157196	33.8647	5.87001	41.041	0.125929	28.6623	15.0615	41.9839	0.121061	32.6993	8.89004	42.8038	0.115901	42.3413	2.22987	43.4557	0.0834919	42.0427	2.23611	44.3963	0.116502
40―44	29.0454	5.1609	33.4101	0.150801	31.181	3.30848	36.3254	0.123397	31.1629	3.77172	37.2269	0.119112	27.6993	8.89004	38.0467	0.113121	37.3413	2.22987	38.6363	0.0806632	37.0427	2.23611	39.6316	0.11491
45―49	25.0121	4.87652	28.9837	0.14763	26.181	3.30848	31.7052	0.120298	26.1629	3.77172	32.5935	0.116186	26.5694	4.34829	33.3667	0.110767	32.3413	2.22987	33.9351	0.0780446	32.0427	2.23611	34.9283	0.111177
50―54	21.1498	4.41122	24.5081	0.146411	21.181	3.30848	27.2554	0.116905	21.9986	3.41203	28.0961	0.112457	22.9063	3.41297	28.7979	0.107581	27.3413	2.22987	29.3362	0.0747719	27.0427	2.23611	30.3538	0.107916
55―59	18.6484	3.64145	20.4552	0.138862	17.3565	2.95038	22.9477	0.113563	18.3853	3.15249	23.808	0.108525	19.2381	2.91698	24.4277	0.103315	22.3413	2.22987	24.928	0.0721826	22.0427	2.23611	25.9177	0.104237
60―64	16.4681	2.58108	16.9028	0.124049	15.1634	2.12813	18.8192	0.106895	16.4224	2.5059	19.6898	0.104873	15.4155	2.69948	20.3084	0.099007	18.7092	2.38515	20.6985	0.068245	17.0427	2.23611	21.6871	0.0998864
65―69	13.1167	2.13231	13.7458	0.108705	11.2283	1.81187	14.9842	0.098054	12.6029	2.2091	15.7547	0.0977706	12.3802	2.44704	16.4	0.0952942	14.0923	1.77884	16.8124	0.0640932	12.5582	2.17582	17.7023	0.092929
70―74	10.1434	1.93834	11.0824	0.0927671	8.17851	1.61732	11.5064	0.090573	9.85192	1.86106	12.168	0.0883682	9.65931	2.13111	12.7071	0.0879018	10.7307	1.88107	13.1388	0.0595787	9.24518	2.09438	14.0923	0.0893115
75―79	7.83016	1.96386	8.59451	0.0809399	7.55606	1.63173	8.5691	0.0836359	7.74922	1.70102	9.08709	0.0800762	7.86288	1.84879	9.44618	0.0779228	7.78446	1.83009	9.8337	0.0573946	7.92592	2.72008	10.8103	0.0865927
80―84	5.62654	2.10076	5.94415	0.0745825	5.71147	1.67833	6.14446	0.0758641	6.54338	1.33215	6.55654	0.0693047	5.61229	1.87388	6.90247	0.0663457	6.5636	1.8697	7.13077	0.0522996	7.39533	2.56124	7.97415	0.0732027
Femalesa
0―4	71.8328	5.30442	77.1003	0.152879	68.6995	19.519	79.1364	0.144278	66.7708	16.5814	80.6518	0.139186	―	―	81.1214	0.127256	―	―	83.6381	0.0902636	―	―	84.6424	0.12222
5―9	66.8328	5.18219	72.9304	0.133012	63.6995	19.4964	74.7888	0.124946	61.7708	16.5525	76.2129	0.119794	68.6914	8.60906	77.4836	0.114341	71.1655	3.28929	78.652	0.0887798	―	―	80.0356	0.119901
10―14	61.8328	5.18219	68.0213	0.131177	58.6995	19.4964	69.8487	0.12376	56.7708	16.5525	71.2777	0.118197	63.6914	8.60906	72.5425	0.112614	66.1655	3.25891	73.7004	0.085623	―	―	75.0807	0.118006
15―19	56.8328	5.18219	63.0847	0.129979	53.6995	19.4964	64.8932	0.122859	51.7708	16.5525	66.328	0.117253	58.6914	8.60906	67.5724	0.111894	61.1655	3.25891	68.7211	0.0848676	64.6434	3.46427	70.1056	0.117494
20―24	51.8328	5.18219	58.1896	0.12811	48.6995	19.4964	59.9928	0.120916	46.7708	16.5525	61.4077	0.115626	57.2655	3.9927	62.6659	0.110084	56.1655	3.25891	63.7801	0.0829839	59.6434	3.46427	65.1801	0.116286
25―29	46.8328	5.18219	53.3541	0.12542	43.6995	19.4964	55.1151	0.118301	41.7708	16.5525	56.5123	0.11334	52.2655	3.9927	57.7578	0.108	51.1655	3.25891	58.8557	0.0812697	54.6434	3.46427	60.2837	0.11503
30―34	41.8328	5.18219	48.5057	0.123603	48.3011	3.13034	50.2367	0.11627	36.7708	16.5525	51.6256	0.110977	47.2655	3.9927	52.864	0.105743	46.1655	3.25891	53.9409	0.0795448	49.6434	3.46427	55.3743	0.113616
35―39	36.8328	5.18219	43.6914	0.121338	43.3011	3.13034	45.3632	0.114774	39.7588	4.84905	46.7764	0.108559	42.2655	3.9927	47.9683	0.103658	41.1655	3.25891	49.0422	0.077534	44.6434	3.46427	50.4818	0.111875
40―44	31.8328	5.18219	38.9259	0.118652	38.3011	3.13034	40.5641	0.112365	34.7588	4.84905	41.9464	0.106633	37.2655	3.9927	43.1273	0.101227	36.1655	3.25891	44.184	0.0753777	39.6434	3.46427	45.6198	0.109366
45―49	26.8328	5.18219	34.2325	0.115691	33.3011	3.13034	35.8376	0.109237	31.0919	4.03144	37.1625	0.1041	32.2655	3.9927	38.3098	0.0992336	31.1655	3.25891	39.3869	0.0725764	34.6434	3.46427	40.8311	0.106244
50―54	25.3009	4.23428	29.6298	0.112282	28.3011	3.13034	31.1569	0.106162	27.1494	3.41832	32.474	0.100606	29.2029	2.84611	33.5798	0.0961567	26.1655	3.25891	34.6619	0.0694766	29.6434	3.46427	36.1151	0.102921
55―59	21.8762	3.72504	25.1686	0.10775	23.975	2.8267	26.6214	0.102207	23.4209	2.94577	27.8886	0.0967032	24.2029	2.84611	28.9641	0.0919801	22.4815	3.44127	30.0027	0.0664371	24.6434	3.46427	31.4622	0.0999718
60―64	18.8911	3.07635	20.8203	0.102219	18.975	2.8267	22.1959	0.0974628	19.3488	2.68748	23.3737	0.0927242	19.6982	2.6875	24.4681	0.0874313	18.8613	2.58977	25.4728	0.0626883	19.6434	3.46427	26.9048	0.0951371
65―69	15.5589	2.77094	16.6592	0.096958	15.5466	2.4943	17.9438	0.0912672	15.469	2.44851	19.056	0.0873928	15.72	2.50415	20.0684	0.0827351	14.248	2.0447	21.0871	0.0578536	16.5281	3.79864	22.4769	0.0890552
70―74	11.6369	2.6307	12.8455	0.0905777	12.1262	2.34788	13.9609	0.0850466	12.3949	2.21144	14.9873	0.0800723	12.8177	2.19245	15.8857	0.0766504	12.0256	2.36428	16.8853	0.0528236	13.4133	2.99466	18.2147	0.0821794
75―79	9.21981	2.5926	9.45135	0.0840621	9.12294	2.15567	10.3708	0.0773026	8.84862	2.17577	11.2234	0.072659	9.64328	2.05973	12.0511	0.0676818	8.95732	2.16184	12.9259	0.0475225	12.3185	3.55502	14.2065	0.0744055
80―84	6.71188	2.37656	6.78495	0.0739484	7.37752	1.9691	7.3769	0.0661349	7.06768	2.10019	8.0494	0.0609692	8.09528	1.98601	8.71622	0.0561304	8.58887	2.31893	9.45833	0.0414913	10.5646	2.69895	10.6096	0.0605649
a Significantly different (p < 0.05) between patients and Mie population for all ages except for males of 80-84 years in 1985 (t-test).
